# Supplementary material for: (3Z,3′Z)-3,3′-(Ethane-1,2-diyl­idene)­bis[isobenzofuran-1(3H)-one]
Source: Acta Crystallogr Sect E Struct Rep Online. 2009 Aug 8;65(Pt 9):o2118. doi: 10.1107/S1600536809030888 (PMC2970070; doi:10.1107/S1600536809030888)
Supplement: Supplementary file 2 [file e-65-o2118-Isup2.hkl]

#
# h,k,l, Fc-squared, Fo-squared, sigma(Fo-squared) and status flag
#
data_I
_shelx_title
;
(3Z,3'Z)-3,3'-(Ethane-1,2-diylidene)diisobenzofuran-1(3H)-one
;
_shelx_refln_list_code          4
_shelx_F_calc_maximum       21.04
_exptl_crystal_F_000       150.00
_reflns_d_resolution_high  0.6949
 
loop_
 _symmetry_equiv_pos_as_xyz
 'x, y, z'
 '-x, -y, -z'
 
_cell_length_a     6.9030
_cell_length_b     7.0374
_cell_length_c     7.7792
_cell_angle_alpha 112.190
_cell_angle_beta   95.696
_cell_angle_gamma 107.239
 
_shelx_F_squared_multiplier     1.000
 
loop_
 _refln_index_h
 _refln_index_k
 _refln_index_l
 _refln_F_squared_calc
 _refln_F_squared_meas
 _refln_F_squared_sigma
 _refln_observed_status
   3   0   0       23.09       22.55      0.55 o
   4   0   0       24.66       29.80      0.95 o
   5   0   0        0.62        0.55      0.26 o
   6   0   0        0.02        0.04      0.29 o
   7   0   0        0.02        0.09      0.59 o
   8   0   0       10.06       12.15      2.06 o
   9   0   0        0.40        0.36      0.48 o
  -9   1   0        6.16        4.32      1.29 o
  -8   1   0        2.19        2.36      0.76 o
  -7   1   0        0.23        0.11      0.41 o
  -6   1   0        0.66        0.51      0.31 o
  -5   1   0        0.89        1.00      0.24 o
  -4   1   0      158.85      209.07      8.21 o
  -3   1   0      195.22      199.31      7.74 o
  -1   1   0        6.17        4.89      0.20 o
   1   1   0      136.40      114.91      3.15 o
   2   1   0       10.93        9.46      0.80 o
   4   1   0      119.38      117.74      4.60 o
   5   1   0        9.96        9.34      1.15 o
   6   1   0        0.00        0.00      0.55 o
   7   1   0        7.21      199.14     35.32 o
   8   1   0        3.31        2.71      0.86 o
  -8   2   0       14.64       11.78      1.93 o
  -7   2   0        0.16        0.13      0.49 o
  -6   2   0       14.93       14.51      0.87 o
  -5   2   0       25.82       24.67      0.81 o
  -4   2   0      119.07      125.63      2.49 o
  -3   2   0        5.07        5.32      0.33 o
  -2   2   0       15.57       13.70      0.35 o
  -1   2   0        4.59        3.66      0.16 o
   1   2   0      284.32      283.48     47.66 o
   3   2   0        1.65        1.09      0.32 o
   4   2   0        5.75        4.75      0.60 o
   5   2   0       15.03       14.46      0.91 o
   6   2   0        4.04        7.42      1.58 o
   7   2   0       30.09       76.74     12.34 o
  -9   3   0        0.27        0.31      0.46 o
  -8   3   0        7.75        8.18      0.99 o
  -7   3   0        1.87        1.63      0.46 o
  -6   3   0        0.66        0.41      0.28 o
  -5   3   0        1.24        1.57      0.21 o
  -4   3   0       33.84       22.83      1.01 o
  -3   3   0       12.60       13.34      0.55 o
  -2   3   0       35.75       37.13      0.79 o
  -1   3   0      185.05      185.11      5.11 o
   0   3   0      214.87      208.30      7.85 o
   1   3   0       17.63       17.00      0.45 o
   2   3   0        0.65        0.21      0.20 o
   3   3   0        8.32        8.01      1.43 o
   4   3   0        8.10        8.49      1.53 o
   5   3   0       85.68      131.51     23.05 o
   6   3   0        0.16        0.20      0.61 o
  -9   4   0        1.40        0.40      0.45 o
  -8   4   0        1.20        0.96      0.42 o
  -7   4   0        0.74        0.91      0.47 o
  -6   4   0       15.30       16.69      0.62 o
  -5   4   0       68.90       72.64      1.96 o
  -4   4   0        3.34        4.43      0.31 o
  -3   4   0       10.88       12.49      1.52 o
  -2   4   0       62.49       70.00      1.40 o
  -1   4   0       13.81       13.63      0.45 o
   0   4   0        0.39        1.90      1.20 o
   1   4   0        1.39        1.40      0.24 o
   2   4   0       12.22       10.35      1.03 o
   3   4   0       77.48      101.15      4.53 o
   5   4   0      105.14      256.91     40.36 o
   6   4   0        0.51        0.41      0.48 o
  -8   5   0       10.61       10.53      2.01 o
  -7   5   0       19.40       21.29      1.10 o
  -6   5   0       11.44       11.34      1.27 o
  -5   5   0       18.25       19.32      0.68 o
  -4   5   0       46.30       51.27      1.22 o
  -3   5   0       15.39       17.13      1.01 o
  -2   5   0        9.18        8.45      0.73 o
  -1   5   0       44.63       43.39      1.14 o
   0   5   0      139.76      119.96      3.58 o
   1   5   0        0.96        0.70      0.30 o
   3   5   0       12.59       11.86      2.28 o
   4   5   0        5.32        6.14      1.82 o
   5   5   0        3.26        2.55      0.82 o
  -8   6   0        5.22        5.12      1.53 o
  -7   6   0        0.29        0.34      0.36 o
  -6   6   0        9.86       10.65      1.46 o
  -5   6   0        3.52        4.04      0.52 o
  -4   6   0        3.63        3.52      0.49 o
  -3   6   0       96.75      100.00      3.24 o
  -2   6   0       60.41       57.09      1.52 o
  -1   6   0       71.84       81.17      2.60 o
   0   6   0      100.69       91.42      2.81 o
   1   6   0        9.51       10.76      1.43 o
   3   6   0       15.03       13.50      2.22 o
   4   6   0        0.68        0.77      0.49 o
  -7   7   0       14.97       16.78      2.01 o
  -6   7   0       23.77       24.28      2.82 o
  -5   7   0       10.75       12.13      1.62 o
  -4   7   0        1.14        0.89      0.57 o
  -3   7   0       14.29       14.78      0.97 o
  -2   7   0       12.11        9.37      1.27 o
  -1   7   0        2.31        2.54      0.31 o
   0   7   0        0.38        1.19      0.78 o
   1   7   0        0.01        0.12      0.43 o
   2   7   0        6.67        6.55      1.91 o
   3   7   0        0.75        0.90      0.49 o
  -6   8   0        0.00        0.03      0.30 o
  -5   8   0        1.64        1.66      0.42 o
  -4   8   0        0.13        0.03      0.30 o
  -3   8   0        0.21        0.07      0.30 o
  -2   8   0        0.05        0.03      0.30 o
  -1   8   0        8.00        9.32      1.14 o
   0   8   0        3.83        4.92      1.48 o
  -3   9   0        0.06        0.13      0.45 o
  -2   9   0        2.68        3.89      1.19 o
   2  -9   1        5.77        6.99      2.04 o
   3  -9   1       24.78       30.72      4.92 o
   4  -9   1        3.01        3.97      1.23 o
  -2  -8   1        2.47        3.58      1.09 o
   0  -8   1        0.02        0.03      0.43 o
   1  -8   1        3.83        4.44      0.93 o
   2  -8   1        0.02        0.08      0.30 o
   3  -8   1        7.44        6.40      1.32 o
   4  -8   1        3.14        2.62      0.57 o
   5  -8   1       20.86       21.62      2.49 o
   6  -8   1        1.67        1.55      0.46 o
  -3  -7   1        5.52        5.71      1.68 o
  -2  -7   1        1.23        1.24      0.50 o
  -1  -7   1        0.68        0.52      0.45 o
   0  -7   1        1.93        0.75      0.41 o
   1  -7   1        7.72        7.21      0.81 o
   2  -7   1        0.62        1.26      0.51 o
   3  -7   1       27.23       24.68      1.52 o
   4  -7   1       39.96       43.04      2.52 o
   5  -7   1      111.46      124.65      8.22 o
   6  -7   1        3.57        3.44      0.63 o
   7  -7   1        1.32        1.43      0.59 o
   8  -7   1        5.79        5.93      1.76 o
  -4  -6   1        1.48       10.66      2.54 o
  -3  -6   1        2.79        7.22      2.23 o
  -2  -6   1       14.05       14.61      1.37 o
  -1  -6   1       24.00       26.51      1.55 o
   0  -6   1        0.50        2.33      1.41 o
   1  -6   1       18.22       20.82      0.90 o
   2  -6   1      101.61      115.39      3.64 o
   3  -6   1       44.91       44.03      1.24 o
   4  -6   1        0.28        0.18      0.22 o
   5  -6   1        1.13        1.57      0.31 o
   6  -6   1        3.67        3.52      0.44 o
   7  -6   1       15.57       18.51      2.16 o
   8  -6   1        3.75        3.53      0.77 o
   9  -6   1       12.11        9.97      1.69 o
  -5  -5   1        5.47       10.74      1.97 o
  -4  -5   1       51.21       50.47      4.06 o
  -3  -5   1       69.43       65.02      5.11 o
  -2  -5   1       35.29       31.62      2.73 o
  -1  -5   1      133.78      131.16      8.34 o
   0  -5   1        9.13       10.19      1.25 o
   1  -5   1        6.34        6.08      0.54 o
   2  -5   1       40.35       40.26      0.89 o
   3  -5   1        1.87        2.01      0.19 o
   4  -5   1       32.61       33.40      0.86 o
   5  -5   1        0.17        0.36      0.30 o
   6  -5   1       23.04       24.71      1.56 o
   7  -5   1       14.02       14.39      1.24 o
   8  -5   1        5.09        4.72      1.03 o
   9  -5   1        0.14        0.00      0.42 o
  -6  -4   1       35.67       35.96      5.75 o
  -5  -4   1        4.86        4.42      0.92 o
  -4  -4   1       52.20       47.73      3.81 o
  -3  -4   1       35.22       36.42      1.81 o
  -2  -4   1       15.31       17.03      0.82 o
  -1  -4   1       32.37       34.16      0.85 o
   0  -4   1      154.62      148.98      4.13 o
   1  -4   1      139.63      175.60     24.98 o
   2  -4   1       59.77       68.77      1.40 o
   4  -4   1       57.15       63.17      1.36 o
   5  -4   1        1.85        2.18      0.27 o
   6  -4   1        7.07        7.19      0.92 o
   7  -4   1        6.31        6.27      0.88 o
   8  -4   1       15.71       15.31      1.80 o
   9  -4   1        3.55        2.92      0.64 o
  -7  -3   1        9.53       10.67      1.86 o
  -6  -3   1        5.08        4.47      1.34 o
  -5  -3   1        0.00        0.06      0.58 o
  -4  -3   1        4.69        9.30      1.78 o
  -3  -3   1       10.33       10.77      1.33 o
  -2  -3   1       92.65      106.19      2.96 o
  -1  -3   1       38.40       46.05      1.08 o
   0  -3   1        3.78        4.79      0.24 o
   2  -3   1       34.23       37.45      0.79 o
   3  -3   1       13.56       11.89      0.71 o
   4  -3   1        7.16        5.44      1.85 o
   5  -3   1        4.49        4.41      0.46 o
   6  -3   1        0.62        0.46      0.26 o
   7  -3   1        0.28        0.27      0.34 o
   8  -3   1        0.91        1.10      0.38 o
   9  -3   1        4.02        3.00      0.93 o
  -7  -2   1        2.43        2.51      0.80 o
  -6  -2   1        2.23        1.62      0.61 o
  -5  -2   1        1.35        1.45      0.57 o
  -4  -2   1       88.75       86.61      3.74 o
  -2  -2   1       13.14       11.88      1.41 o
  -1  -2   1       19.09       17.73      0.37 o
   0  -2   1      102.45       84.50      1.47 o
   1  -2   1       56.29       64.48      0.96 o
   2  -2   1        1.60        0.77      0.10 o
   3  -2   1        0.80        0.56      0.15 o
   4  -2   1      170.25      155.95      3.52 o
   5  -2   1       32.96       30.15      0.96 o
   6  -2   1       32.89       30.99      1.60 o
   7  -2   1       11.53       10.09      1.35 o
   8  -2   1        4.99        4.31      1.27 o
  -8  -1   1        2.02        2.11      0.77 o
  -7  -1   1        0.13        0.14      0.55 o
  -6  -1   1       67.29      111.05      5.02 o
  -5  -1   1       38.19       35.11      1.66 o
  -3  -1   1        0.00        0.25      0.28 o
  -2  -1   1        4.25        4.99      0.43 o
  -1  -1   1       73.78       77.06      6.28 o
   3  -1   1        7.74        8.02      0.75 o
   4  -1   1      205.84      209.70     26.00 o
   5  -1   1        0.01        0.09      0.41 o
   6  -1   1        2.84        2.21      0.35 o
   7  -1   1       34.65       31.92      3.25 o
   8  -1   1       11.61       11.86      1.97 o
   9  -1   1       13.75       15.28      2.55 o
  -9   0   1        0.14        1.02      1.20 o
  -8   0   1        8.54       10.18      1.72 o
  -7   0   1        0.22        0.18      0.55 o
  -6   0   1        2.82        5.23      1.06 o
  -5   0   1       13.01       12.66      0.63 o
  -3   0   1        1.88        1.77      0.13 o
   1   0   1       27.18       32.58      2.27 o
   2   0   1       40.49       49.93      6.11 o
   3   0   1       43.97      248.27     41.93 o
   4   0   1       23.90       33.43      1.48 o
   6   0   1       64.93       62.75      3.60 o
   7   0   1       30.45       30.30      2.51 o
   8   0   1       18.94       19.57      3.19 o
  -9   1   1        0.34        0.17      0.89 o
  -8   1   1        9.32        9.51      1.60 o
  -7   1   1        4.41        3.40      0.70 o
  -6   1   1      290.46      321.15     71.83 o
  -5   1   1        1.56        1.68      0.27 o
  -3   1   1      157.24      153.28      2.67 o
  -1   1   1       11.88       11.95      0.57 o
   0   1   1       38.10       37.18      1.97 o
   1   1   1        2.69        2.07      0.22 o
   2   1   1        0.09        0.28      0.32 o
   4   1   1       83.02      328.69     55.48 o
   5   1   1        0.41        0.26      0.43 o
   6   1   1       24.83       22.31      1.90 o
   7   1   1        2.29        2.35      0.77 o
   8   1   1       23.68       22.89      3.72 o
  -7   2   1        7.33        5.43      1.05 o
  -6   2   1      442.84      490.14     77.44 o
  -5   2   1        5.18        4.96      0.38 o
  -4   2   1      108.62      117.09      2.08 o
  -3   2   1       27.85       27.99      0.69 o
  -2   2   1       45.81       41.77      0.64 o
  -1   2   1        3.05        3.47      0.18 o
   1   2   1      161.50      159.77      6.25 o
   2   2   1        0.69        0.99      0.34 o
   3   2   1       88.18      225.09     37.99 o
   4   2   1        6.88        8.50      1.57 o
   5   2   1       25.44       23.17      1.97 o
   6   2   1       41.51       41.49      3.38 o
   7   2   1       40.35       36.41      5.81 o
  -9   3   1        2.85        2.98      0.94 o
  -8   3   1       28.03       30.55      4.88 o
  -7   3   1        0.96        0.80      0.47 o
  -6   3   1        4.17        3.32      0.93 o
  -5   3   1        2.28        2.02      0.58 o
  -4   3   1       76.29       76.16      2.20 o
  -3   3   1       87.99       95.87      2.00 o
  -1   3   1        2.49        2.56      0.20 o
   0   3   1        2.14        3.81      0.50 o
   1   3   1       61.65       57.93      2.42 o
   2   3   1       15.96       14.40      0.79 o
   3   3   1      122.24      116.39      5.00 o
   4   3   1        5.17        4.12      0.85 o
   5   3   1      124.09      111.56      8.66 o
   6   3   1        0.82        0.50      0.47 o
  -9   4   1        0.02        0.02      0.42 o
  -8   4   1       11.37       10.10      1.85 o
  -7   4   1        6.35        6.11      0.87 o
  -6   4   1       15.32       16.38      1.07 o
  -5   4   1       17.84       16.80      0.72 o
  -4   4   1       66.28       72.84      1.91 o
  -3   4   1        1.16        0.79      0.14 o
  -2   4   1        7.57        5.79      0.41 o
  -1   4   1       19.47       16.89      0.59 o
   0   4   1       30.68       41.53      1.87 o
   1   4   1      244.41      249.06     10.31 o
   2   4   1        9.88       10.69      1.88 o
   3   4   1      253.43      234.02     40.84 o
   4   4   1       14.56       13.31      2.43 o
   5   4   1       10.57        9.73      1.67 o
  -8   5   1        4.89        4.27      0.91 o
  -7   5   1        0.73        0.94      0.53 o
  -6   5   1       17.84       18.83      1.24 o
  -5   5   1        5.51        6.17      0.80 o
  -4   5   1        0.61        0.72      0.34 o
  -3   5   1        2.14        1.79      0.26 o
  -2   5   1        9.40        7.78      0.79 o
  -1   5   1      146.43      165.70      4.13 o
   0   5   1        8.34        7.83      2.30 o
   1   5   1      210.84      194.06      5.77 o
   2   5   1        4.25        3.13      0.46 o
   3   5   1        3.95        3.20      0.69 o
  -8   6   1        8.45        8.59      1.07 o
  -7   6   1        3.17        3.38      0.77 o
  -6   6   1        0.44        0.74      0.54 o
  -5   6   1       13.84       15.65      0.83 o
  -4   6   1       71.44       77.88      4.39 o
  -3   6   1        1.08        0.95      0.41 o
  -2   6   1      105.35       93.90      3.07 o
  -1   6   1       19.83       16.66      0.84 o
   0   6   1       10.16       10.58      1.41 o
   1   6   1       10.23       10.87      2.05 o
   2   6   1        1.72        2.68      0.91 o
   3   6   1       32.60       52.18      8.35 o
  -7   7   1       18.35       18.35      2.17 o
  -6   7   1       27.50       31.43      3.59 o
  -5   7   1       12.37       13.53      1.60 o
  -4   7   1       54.31       52.84      3.10 o
  -3   7   1        2.85        3.79      0.62 o
  -2   7   1        6.76        8.13      1.61 o
  -1   7   1       18.74       19.95      2.31 o
   0   7   1        1.39        1.53      0.31 o
   1   7   1       40.29       36.07      5.71 o
   2   7   1        7.43        6.26      1.83 o
  -5   8   1        0.74        0.50      0.51 o
  -4   8   1        0.00        0.03      0.30 o
  -3   8   1        0.07        0.04      0.30 o
  -2   8   1       10.08       10.56      1.30 o
  -1   8   1        2.74        3.34      0.91 o
   0   8   1       18.76       17.47      2.87 o
   2  -9   2        8.95        9.74      1.72 o
   3  -9   2        1.34        1.40      0.68 o
   4  -9   2        1.31        1.27      0.53 o
  -2  -8   2        8.48       23.24      3.97 o
  -1  -8   2       26.56       72.82     11.63 o
   1  -8   2        0.01        0.02      0.30 o
   2  -8   2        7.70        7.28      1.02 o
   3  -8   2        2.59        2.13      0.40 o
   4  -8   2        0.63        0.59      0.32 o
   5  -8   2       22.33       21.44      2.47 o
   6  -8   2       30.17       24.56      5.33 o
  -3  -7   2        1.73        1.86      0.74 o
  -2  -7   2        0.64        0.16      0.44 o
  -1  -7   2       14.73       12.58      2.28 o
   0  -7   2        9.62        7.84      1.05 o
   1  -7   2       67.79       73.10      3.31 o
   2  -7   2        0.06        0.08      0.32 o
   3  -7   2      166.08      178.66     17.94 o
   4  -7   2       71.40       72.47      3.33 o
   5  -7   2        0.10        0.04      0.38 o
   6  -7   2       42.11       48.14      5.45 o
   7  -7   2        5.42        5.31      1.14 o
   8  -7   2       18.13       18.00      2.99 o
  -4  -6   2        3.52        2.22      0.75 o
  -3  -6   2        7.37        6.21      1.23 o
  -2  -6   2        0.19        0.47      0.56 o
   0  -6   2       55.49       89.40      4.03 o
   1  -6   2      262.41      243.34     18.75 o
   2  -6   2       11.87       10.29      0.90 o
   3  -6   2        0.00        0.26      0.29 o
   4  -6   2        9.07        8.78      0.79 o
   5  -6   2       35.97       39.89      1.25 o
   6  -6   2        4.83        4.80      0.73 o
   7  -6   2        9.94        9.96      1.22 o
   8  -6   2        0.30        0.16      0.32 o
  -5  -5   2        8.50        7.54      2.20 o
  -4  -5   2        0.21        0.46      0.59 o
  -3  -5   2        2.81        3.45      0.74 o
  -2  -5   2       92.09       87.06      3.78 o
  -1  -5   2       70.05       75.23      3.32 o
   0  -5   2        0.00        0.05      0.16 o
   1  -5   2       14.98       17.47      0.53 o
   2  -5   2        2.53        3.56      0.28 o
   3  -5   2      129.93      141.07      2.88 o
   4  -5   2        5.29        5.34      0.57 o
   5  -5   2       98.62      101.52      3.27 o
   6  -5   2       18.20       19.64      1.26 o
   7  -5   2        0.03        0.01      0.38 o
   8  -5   2       17.32       17.05      2.03 o
   9  -5   2        6.74        4.43      1.33 o
  -6  -4   2        6.74        5.73      1.70 o
  -5  -4   2       29.67       60.38      5.06 o
  -4  -4   2        4.66        4.23      0.81 o
  -3  -4   2       12.35       21.97      1.41 o
  -2  -4   2       40.86       35.53      1.58 o
  -1  -4   2        1.13        1.45      0.22 o
   0  -4   2       77.23       86.87      2.46 o
   1  -4   2        7.46        5.18      0.32 o
   2  -4   2      128.66      137.55      3.13 o
   3  -4   2       87.97       94.74      2.67 o
   4  -4   2       13.58       15.48      0.53 o
   5  -4   2        5.84        4.95      1.09 o
   6  -4   2       50.16       53.45      1.95 o
   7  -4   2       22.57       23.39      1.50 o
   8  -4   2        9.27        8.61      1.07 o
   9  -4   2        0.02        0.02      0.30 o
  -7  -3   2        7.00        5.89      1.74 o
  -6  -3   2        4.31        7.87      1.71 o
  -5  -3   2       12.57       11.58      2.19 o
  -4  -3   2       76.82      104.72      4.62 o
  -3  -3   2       57.70       50.87      2.18 o
  -2  -3   2       64.53       64.33      2.66 o
   0  -3   2      185.17      199.61      6.08 o
   1  -3   2       22.86       21.67      0.42 o
   2  -3   2       22.87       26.14      0.56 o
   3  -3   2       93.36       98.92      2.30 o
   4  -3   2      109.62      110.26      2.89 o
   5  -3   2       38.70       38.37      1.35 o
   6  -3   2       50.85       55.24      1.89 o
   7  -3   2        0.01        0.01      0.31 o
   8  -3   2       37.27       35.78      4.03 o
   9  -3   2        3.41        2.84      0.92 o
  -8  -2   2        4.36        3.37      1.05 o
  -7  -2   2        2.82        4.57      1.42 o
  -6  -2   2       45.96       41.93      3.36 o
  -5  -2   2        5.06        6.83      1.28 o
  -4  -2   2        6.17        7.22      0.93 o
  -2  -2   2       44.92       43.80      2.49 o
  -1  -2   2       17.57       16.01      0.51 o
   0  -2   2       20.32       23.92      0.71 o
   1  -2   2       41.94       45.90      0.82 o
   2  -2   2       13.57       14.36      0.28 o
   3  -2   2       19.04       15.78      0.41 o
   4  -2   2       51.87       45.77      1.88 o
   5  -2   2       31.57       33.19      1.58 o
   6  -2   2       76.21       89.87      7.02 o
   7  -2   2        1.29        0.54      0.42 o
   8  -2   2        2.80        0.06      0.44 o
  -8  -1   2       25.80       22.61      3.64 o
  -7  -1   2        5.37        6.60      1.34 o
  -6  -1   2        3.31        4.31      0.89 o
  -5  -1   2        1.97        1.46      0.46 o
  -3  -1   2       40.65       46.08      2.44 o
  -2  -1   2        1.40        0.69      0.24 o
  -1  -1   2       12.25       12.21      1.01 o
   2  -1   2      155.84      165.75     19.85 o
   3  -1   2      130.35      131.72      5.19 o
   4  -1   2       44.36       76.36      3.25 o
   5  -1   2       19.14       20.07      1.06 o
   6  -1   2        5.44        6.09      0.78 o
   7  -1   2        2.68        8.52      1.90 o
   8  -1   2        0.92        0.63      0.47 o
  -9   0   2        2.23        2.37      0.77 o
  -8   0   2        0.00        0.06      0.45 o
  -7   0   2        0.02        0.03      0.54 o
  -6   0   2       13.87       15.53      0.91 o
  -5   0   2        9.26        9.33      1.61 o
  -4   0   2       95.81      100.15      2.31 o
  -3   0   2       40.81       44.62      2.43 o
  -1   0   2       34.87       29.47      0.85 o
   1   0   2       23.94       26.30      1.13 o
   2   0   2       26.05       34.55      1.50 o
   3   0   2      319.32      387.65     65.19 o
   4   0   2       55.05       55.27      2.36 o
   5   0   2      117.34      117.46      5.03 o
   6   0   2        9.33        8.27      1.11 o
   7   0   2       33.67       49.91      7.95 o
   8   0   2       18.36       71.82     11.79 o
  -8   1   2       72.04      216.57     34.00 o
  -7   1   2        0.20        0.33      0.55 o
  -6   1   2      376.67      381.77     60.35 o
  -5   1   2      103.38      103.13      2.96 o
  -4   1   2        2.39        5.46      1.77 o
  -3   1   2       30.54       29.64      0.92 o
  -2   1   2       54.85       48.15      0.96 o
  -1   1   2      222.91      185.49      7.15 o
   0   1   2       89.64      103.50      2.90 o
   2   1   2      364.37      868.04    145.96 o
   3   1   2      182.01      194.73      7.69 o
   4   1   2       67.41       64.51      2.90 o
   5   1   2       70.91       70.72      3.20 o
   6   1   2       41.39       42.98      3.49 o
   7   1   2        5.82        9.14      1.70 o
  -7   2   2       31.37       34.28      1.99 o
  -6   2   2       49.46       54.19      2.57 o
  -5   2   2        1.17        0.50      0.41 o
  -4   2   2        0.28        0.35      0.15 o
  -3   2   2        6.85        7.78      0.55 o
  -2   2   2        1.97        2.08      0.13 o
  -1   2   2       32.27       30.88      0.93 o
   1   2   2       12.39       10.97      1.33 o
   2   2   2       65.66       89.20      3.74 o
   3   2   2        0.06        0.09      0.42 o
   4   2   2      105.23      109.37      4.77 o
   5   2   2       34.10       33.51      2.77 o
   6   2   2       30.35       36.64      5.87 o
  -9   3   2        4.85        4.18      1.33 o
  -8   3   2        3.91        4.80      1.05 o
  -7   3   2        1.00        0.93      0.49 o
  -6   3   2        6.33        5.00      1.05 o
  -5   3   2        0.40        0.20      0.22 o
  -4   3   2       60.22       61.11      1.27 o
  -3   3   2      101.24      101.17      2.02 o
  -2   3   2       15.07       15.92      0.44 o
  -1   3   2      177.82      157.75      8.81 o
   0   3   2        6.67       11.50      1.43 o
   1   3   2      103.62      104.31      4.24 o
   2   3   2      123.74      266.71     11.42 o
   3   3   2       99.02      105.88      4.66 o
   4   3   2       53.74       55.90      4.47 o
   5   3   2        0.02        0.03      0.45 o
  -8   4   2        9.50        9.52      1.26 o
  -7   4   2        2.07        2.12      0.40 o
  -6   4   2       42.05       44.21      2.64 o
  -5   4   2       10.97       11.87      1.69 o
  -4   4   2        2.42        2.52      0.24 o
  -3   4   2       60.67       61.63      1.21 o
  -2   4   2       15.06       18.24      1.98 o
  -1   4   2      186.80      177.28      7.33 o
   0   4   2        2.84        2.48      0.53 o
   1   4   2      166.04      136.08      5.75 o
   2   4   2        0.24        1.15      0.75 o
   3   4   2        0.08        0.65      0.90 o
   4   4   2        2.32        7.96      2.14 o
   5   4   2        0.00       -0.01      0.52 o
  -9   5   2        0.05        0.01      0.42 o
  -8   5   2       11.13       10.42      1.28 o
  -7   5   2        3.60        3.22      0.71 o
  -6   5   2        4.76        5.09      0.76 o
  -5   5   2       14.87       14.34      0.95 o
  -4   5   2       10.20       11.42      1.17 o
  -3   5   2      168.74      163.39      3.97 o
  -2   5   2       12.93       13.15      0.45 o
  -1   5   2      224.83      209.17      5.06 o
   0   5   2       37.47       43.61      5.16 o
   1   5   2        2.25        1.72      0.58 o
   2   5   2        2.85        3.13      0.67 o
   3   5   2        0.05        0.10      0.45 o
  -8   6   2        0.44        0.29      0.35 o
  -7   6   2        0.62        0.41      0.39 o
  -6   6   2        4.03        3.96      0.84 o
  -5   6   2       54.71       55.82      2.62 o
  -4   6   2        3.81        3.34      0.50 o
  -3   6   2      109.72      103.75      5.75 o
  -2   6   2        5.33        3.87      0.47 o
  -1   6   2        0.17        0.12      0.32 o
   0   6   2        0.01        0.01      0.31 o
   1   6   2        4.58        4.69      0.98 o
   2   6   2        0.04        0.18      0.44 o
  -7   7   2        1.87        1.59      0.98 o
  -6   7   2       27.59       28.01      4.62 o
  -5   7   2        8.36        7.22      1.52 o
  -4   7   2        3.99        4.71      0.98 o
  -3   7   2        9.44        9.63      1.16 o
  -2   7   2        1.97        1.75      0.54 o
  -1   7   2       37.75       40.12      4.53 o
   0   7   2        0.91        0.29      0.38 o
   1   7   2       38.50       38.25      4.30 o
  -5   8   2        8.04        7.03      2.06 o
  -4   8   2        0.64        0.50      0.66 o
  -3   8   2       30.51       33.29      3.80 o
  -2   8   2        2.68        2.87      0.68 o
  -1   8   2       54.38       55.93      8.92 o
   1  -9   3        0.32        0.36      0.49 o
   2  -9   3        2.39        2.33      1.28 o
   3  -9   3        4.04        3.77      1.22 o
   4  -9   3       16.36       17.62      2.08 o
   5  -9   3        0.77        0.57      0.45 o
  -2  -8   3        8.00        8.15      1.39 o
  -1  -8   3        0.12        0.13      0.43 o
   1  -8   3        2.13        2.10      0.77 o
   2  -8   3        7.55        8.74      1.21 o
   3  -8   3        0.48        0.51      0.50 o
   4  -8   3        1.90        1.53      0.36 o
   5  -8   3       17.50       16.72      1.96 o
   6  -8   3        4.64        4.03      0.89 o
  -4  -7   3        2.02        2.28      0.77 o
  -3  -7   3        1.11        0.85      0.47 o
  -2  -7   3        7.57       15.87      2.79 o
  -1  -7   3        4.94        6.35      1.28 o
   0  -7   3        4.08        3.26      0.66 o
   1  -7   3       20.79       19.56      0.96 o
   2  -7   3      111.34      112.73      6.24 o
   3  -7   3       38.15       35.90      2.12 o
   4  -7   3       87.03       89.09      5.01 o
   5  -7   3       19.02       17.84      1.17 o
   6  -7   3       57.57       59.75      6.72 o
   7  -7   3        3.42        4.16      0.89 o
  -4  -6   3        6.40       10.02      1.84 o
  -3  -6   3       48.47       41.48      3.33 o
  -2  -6   3        1.99        1.66      0.60 o
  -1  -6   3      148.90      155.84      6.61 o
   0  -6   3      166.82      149.82      6.26 o
   1  -6   3       11.89       13.04      0.70 o
   2  -6   3      123.67      127.77      3.21 o
   3  -6   3       27.66       25.48      0.72 o
   4  -6   3       67.00       72.92      3.08 o
   5  -6   3        3.96        4.35      0.53 o
   6  -6   3       21.36       23.70      1.56 o
   7  -6   3       25.49       25.45      3.00 o
   8  -6   3        5.30        5.57      1.18 o
  -5  -5   3       25.96       26.45      4.26 o
  -4  -5   3       16.29       17.19      1.53 o
  -3  -5   3      142.39      135.56      5.83 o
  -2  -5   3       18.54       15.66      0.89 o
  -1  -5   3        9.32       10.98      1.34 o
   0  -5   3        6.49        5.87      0.52 o
   1  -5   3      120.62      130.62      5.22 o
   2  -5   3        0.18        0.17      0.15 o
   3  -5   3       34.27       37.82      1.19 o
   4  -5   3       26.44       29.82      0.74 o
   5  -5   3       21.23       19.48      0.84 o
   6  -5   3       10.71       10.54      1.46 o
   7  -5   3       14.63       16.37      1.13 o
   8  -5   3        1.54        1.65      0.49 o
   9  -5   3        7.52        6.36      1.87 o
  -6  -4   3       17.31       17.00      2.78 o
  -5  -4   3       34.44       44.81      3.72 o
  -4  -4   3        0.75        0.41      0.44 o
  -3  -4   3       17.62       19.32      1.05 o
  -2  -4   3        0.00        0.03      0.20 o
  -1  -4   3      215.38      228.43     27.16 o
   0  -4   3        0.26        0.64      0.21 o
   1  -4   3      332.41      309.27     52.00 o
   2  -4   3      128.63      159.01      4.44 o
   3  -4   3        1.26        1.59      0.14 o
   4  -4   3       91.17       95.32      2.61 o
   5  -4   3       24.85       23.87      1.62 o
   6  -4   3        1.13        0.61      0.34 o
   7  -4   3        5.10        4.54      0.66 o
   8  -4   3        4.99        4.20      0.89 o
  -7  -3   3        7.60        7.19      2.12 o
  -6  -3   3       12.31       14.26      1.38 o
  -5  -3   3        0.18        0.50      0.44 o
  -4  -3   3       13.57       13.01      0.79 o
  -3  -3   3        7.10        6.91      0.88 o
  -2  -3   3       72.59       72.05      2.53 o
  -1  -3   3      109.14      114.17      4.60 o
   0  -3   3       47.27       50.96      2.08 o
   1  -3   3       72.33       90.09      2.07 o
   2  -3   3      205.19      207.25     14.63 o
   3  -3   3      161.92      160.97      6.34 o
   4  -3   3       35.29       32.01      1.35 o
   5  -3   3        4.40        3.47      0.87 o
   6  -3   3       16.77       15.23      2.09 o
   7  -3   3       19.70       20.21      1.03 o
   8  -3   3        1.51        1.52      0.42 o
  -8  -2   3       20.32       37.34      6.10 o
  -7  -2   3        2.28        1.87      0.74 o
  -6  -2   3       14.30       14.35      1.28 o
  -5  -2   3       34.85       33.25      1.63 o
  -4  -2   3       55.70       51.61      2.47 o
  -2  -2   3       18.08       21.89      1.04 o
   3  -2   3       11.34        9.93      0.84 o
   4  -2   3      159.06      156.09      6.12 o
   5  -2   3       29.41       35.08      1.69 o
   6  -2   3        0.29        0.27      0.39 o
   7  -2   3        0.00       -0.02      0.40 o
   8  -2   3        1.88        1.44      0.40 o
  -8  -1   3        5.85        5.29      1.57 o
  -7  -1   3       10.62       14.48      1.39 o
  -6  -1   3       15.74       16.40      0.96 o
  -5  -1   3        0.19        0.14      0.31 o
  -4  -1   3        2.42        2.42      0.19 o
  -3  -1   3       19.08       23.99      1.12 o
  -2  -1   3       10.31       10.57      1.28 o
  -1  -1   3       36.75       32.13      1.74 o
   0  -1   3      301.22      282.30     47.46 o
   1  -1   3      147.33      168.50      6.58 o
   3  -1   3        4.30        4.91      0.64 o
   4  -1   3       10.31       12.08      2.76 o
   5  -1   3       16.73       15.08      0.85 o
   6  -1   3        1.90        1.49      0.58 o
   7  -1   3        9.22        7.62      2.20 o
   8  -1   3        2.32        1.89      0.75 o
  -9   0   3        0.08        0.01      0.43 o
  -8   0   3        0.59        0.31      0.45 o
  -7   0   3        6.22        5.26      1.05 o
  -6   0   3        1.19        1.14      0.31 o
  -5   0   3        0.22        0.16      0.30 o
  -4   0   3      117.05      116.98      3.34 o
  -3   0   3      155.77      132.50      5.31 o
  -2   0   3       26.52       23.63      1.07 o
  -1   0   3      152.30      165.02      6.46 o
   0   0   3      211.09      207.87      8.06 o
   1   0   3       92.35       99.93      3.96 o
   2   0   3       10.80       14.40      0.77 o
   3   0   3        8.07        9.17      1.15 o
   4   0   3        1.27        0.69      0.43 o
   5   0   3        0.10        0.07      0.41 o
   6   0   3       32.27       25.01      2.08 o
   7   0   3       59.83       51.82      8.18 o
  -8   1   3       25.27       27.30      4.37 o
  -7   1   3        7.70        7.39      1.00 o
  -6   1   3       48.05       47.34      2.41 o
  -5   1   3        4.19        4.21      0.77 o
  -4   1   3       76.84       76.54      3.23 o
  -3   1   3       21.18       25.59      1.17 o
  -2   1   3       28.79       28.15      0.69 o
   0   1   3       88.70       85.25      1.93 o
   2   1   3        1.29        3.53      0.55 o
   3   1   3      126.07      119.23      5.08 o
   4   1   3       94.20       83.91      3.69 o
   5   1   3       23.03       19.44      1.68 o
   6   1   3        0.85        0.66      0.47 o
   7   1   3        2.30        1.92      0.75 o
  -9   2   3       15.26       16.56      2.74 o
  -7   2   3        2.66        2.89      0.42 o
  -6   2   3        5.08        5.30      0.68 o
  -5   2   3       35.59       37.28      1.02 o
  -4   2   3       15.65       15.01      0.55 o
  -3   2   3      159.04      165.83      4.65 o
  -2   2   3      231.31      226.45     26.90 o
  -1   2   3      279.60      321.85     43.55 o
   0   2   3       59.48       61.18      1.76 o
   1   2   3      152.13      164.46      6.54 o
   2   2   3      129.16      131.96      5.62 o
   3   2   3       19.76       16.37      0.95 o
   4   2   3        3.63        3.26      0.70 o
   5   2   3        0.29        0.41      0.45 o
   6   2   3        0.24        0.21      0.45 o
  -9   3   3        0.61        0.17      0.53 o
  -8   3   3        0.09        0.04      0.30 o
  -7   3   3        4.22        3.53      0.52 o
  -6   3   3        0.42        0.24      0.26 o
  -5   3   3        0.84        0.53      0.30 o
  -4   3   3       83.86       97.26      5.67 o
  -3   3   3        2.84        2.82      0.24 o
  -2   3   3       24.25       25.47      0.81 o
  -1   3   3        2.80        2.41      0.24 o
   0   3   3      190.21      181.78      7.57 o
   1   3   3       81.84       98.06      4.31 o
   2   3   3       66.97       65.06      2.95 o
   3   3   3        0.64        0.67      0.57 o
   4   3   3       12.78        9.75      1.64 o
   5   3   3        3.09        2.60      0.83 o
  -9   4   3        0.15        0.01      0.42 o
  -8   4   3        2.77        3.04      0.67 o
  -7   4   3       11.69       12.21      1.68 o
  -6   4   3       12.60       13.17      1.71 o
  -5   4   3       42.85       46.20      1.66 o
  -4   4   3        2.28        2.54      0.29 o
  -3   4   3       85.94       95.13      5.25 o
  -2   4   3      100.03       92.62      3.92 o
  -1   4   3      107.65       85.67      3.65 o
   0   4   3       73.60       69.55      2.16 o
   1   4   3        1.78        1.31      0.60 o
   2   4   3       29.90       32.35      2.71 o
   3   4   3        0.02        0.07      0.45 o
   4   4   3       12.67       11.84      1.98 o
  -8   5   3        4.33        4.37      0.95 o
  -7   5   3       21.17       21.45      2.51 o
  -6   5   3        3.71        4.34      0.64 o
  -5   5   3       86.30       88.43      4.98 o
  -4   5   3        1.78        1.41      0.44 o
  -3   5   3       92.22       83.74      4.62 o
  -2   5   3        0.09        0.08      0.31 o
  -1   5   3        5.45        4.14      0.57 o
   0   5   3        0.53        0.17      0.38 o
   1   5   3        1.31        0.99      0.58 o
   2   5   3       32.23       43.87      6.98 o
   3   5   3        0.09        1.30      0.79 o
  -7   6   3       45.20       41.70      4.70 o
  -6   6   3        0.93        0.98      0.54 o
  -5   6   3       65.81       56.77      9.01 o
  -4   6   3       17.03       16.97      1.09 o
  -3   6   3        0.54        0.67      0.46 o
  -2   6   3        4.15        4.30      0.63 o
  -1   6   3        0.35        0.23      0.26 o
   0   6   3       17.18       18.93      1.77 o
   1   6   3        1.23        0.73      0.48 o
   2   6   3        0.00        0.10      0.43 o
  -5   7   3        0.93        0.76      0.39 o
  -4   7   3        0.00        0.00      0.30 o
  -3   7   3        3.90        3.48      0.75 o
  -2   7   3        0.05        0.06      0.30 o
  -1   7   3        0.29        0.39      0.53 o
   1  -9   4        8.06        9.35      1.63 o
   2  -9   4       21.27       24.72      2.84 o
   3  -9   4        3.10        2.89      0.65 o
   4  -9   4        9.32       10.36      1.28 o
   5  -9   4        0.99        1.06      0.50 o
  -3  -8   4        0.11        0.11      0.45 o
  -2  -8   4        0.98        1.55      0.58 o
  -1  -8   4        1.65        1.28      0.48 o
   1  -8   4        4.03        4.96      0.72 o
   2  -8   4       15.69       17.87      1.19 o
   3  -8   4        1.22        0.68      0.48 o
   4  -8   4        5.17        5.54      1.15 o
   5  -8   4        1.48        1.26      0.41 o
   6  -8   4        1.06        1.41      0.50 o
  -4  -7   4        0.50        0.60      0.59 o
  -3  -7   4        0.21        0.05      0.42 o
  -2  -7   4        6.87       10.17      1.75 o
  -1  -7   4        0.23        0.46      0.56 o
   0  -7   4        4.21        3.20      0.46 o
   1  -7   4       56.57       51.03      2.33 o
   2  -7   4        8.17        7.72      0.85 o
   3  -7   4       22.55       19.26      1.21 o
   4  -7   4       22.54       23.95      2.59 o
   5  -7   4        2.70        2.69      0.46 o
   6  -7   4       40.58       41.21      4.68 o
   7  -7   4        0.10        0.23      0.33 o
  -5  -6   4        3.28        2.96      0.93 o
  -4  -6   4        2.23        2.64      0.86 o
  -3  -6   4        6.27        5.78      1.15 o
  -2  -6   4      115.77      116.78      9.01 o
  -1  -6   4       98.68       87.55      2.67 o
   0  -6   4      151.68      136.89      5.82 o
   1  -6   4       52.49       46.10      1.24 o
   2  -6   4      191.47      188.79      4.62 o
   3  -6   4       14.71       14.59      0.49 o
   4  -6   4      156.68      160.40      4.91 o
   5  -6   4       20.96       21.01      1.34 o
   6  -6   4       49.68       50.93      3.01 o
   7  -6   4        0.30        0.18      0.32 o
   8  -6   4       23.76       22.34      2.63 o
  -5  -5   4       31.74      228.56     36.59 o
  -4  -5   4       90.95       83.53      6.52 o
  -3  -5   4       41.37       39.81      1.94 o
  -2  -5   4      111.07      101.08      3.06 o
  -1  -5   4       48.98       48.71      1.57 o
   0  -5   4      118.43      104.56      3.17 o
   1  -5   4       22.08       18.41      0.66 o
   2  -5   4       42.22       31.13      0.86 o
   3  -5   4      142.22      142.89      3.49 o
   4  -5   4       19.00       17.67      0.50 o
   5  -5   4       24.30       25.18      0.80 o
   6  -5   4       21.89       21.33      1.37 o
   7  -5   4       29.10       31.90      3.71 o
   8  -5   4        5.95        6.81      1.57 o
  -6  -4   4       11.65       17.54      2.96 o
  -5  -4   4       19.02       18.47      1.61 o
  -4  -4   4        3.85        3.66      0.72 o
  -3  -4   4       75.74       70.32      3.39 o
  -2  -4   4        0.00        0.02      0.23 o
  -1  -4   4       19.68       22.18      1.09 o
   0  -4   4       98.24      114.24      4.62 o
   1  -4   4      104.18      109.75      3.12 o
   2  -4   4       60.54       62.40      1.82 o
   3  -4   4       34.10       33.16      0.84 o
   4  -4   4        1.01        0.57      0.48 o
   5  -4   4       47.07       50.63      3.19 o
   6  -4   4       10.87       10.94      1.20 o
   7  -4   4        1.44        1.26      0.40 o
   8  -4   4        0.13        0.17      0.33 o
  -7  -3   4        7.14       24.39      4.29 o
  -6  -3   4        0.21        0.25      0.55 o
  -5  -3   4       41.26       43.75      3.50 o
  -4  -3   4        1.29        1.81      0.47 o
  -3  -3   4       85.83       85.20      3.86 o
  -2  -3   4      160.70      197.34      8.03 o
  -1  -3   4       22.10       21.72      1.00 o
   1  -3   4       50.91       54.03      1.28 o
   2  -3   4        1.45        1.60      0.15 o
   3  -3   4       30.23       30.54      1.36 o
   4  -3   4        0.00        0.00      0.40 o
   5  -3   4       10.83       10.75      1.32 o
   6  -3   4       15.95       15.89      0.80 o
   7  -3   4       36.15       34.46      3.18 o
   8  -3   4        0.05        0.02      0.30 o
  -8  -2   4        0.73        0.75      0.48 o
  -7  -2   4        0.45        0.58      0.46 o
  -6  -2   4        3.18        2.82      0.62 o
  -5  -2   4        7.06        5.88      1.09 o
  -4  -2   4       40.45       44.58      1.69 o
  -3  -2   4       65.25       78.85      3.39 o
  -1  -2   4      214.95      222.90     37.52 o
   0  -2   4       48.80       49.38      2.05 o
   1  -2   4       25.72       27.21      0.96 o
   2  -2   4        1.02        1.79      0.18 o
   3  -2   4      101.22       97.65      3.87 o
   4  -2   4       53.58       50.21      1.59 o
   5  -2   4       35.90       40.46      1.33 o
   6  -2   4        0.02        0.02      0.38 o
   7  -2   4       53.26       56.41      5.12 o
   8  -2   4        0.00        0.04      0.43 o
  -8  -1   4        6.08        8.75      1.55 o
  -7  -1   4        0.46        0.66      0.58 o
  -6  -1   4        8.02        6.60      1.29 o
  -5  -1   4       51.41       51.20      1.68 o
  -4  -1   4       53.53       52.66      2.43 o
  -2  -1   4      221.74      217.44     36.60 o
  -1  -1   4       20.19       21.21      0.99 o
   0  -1   4      255.48      216.22     36.36 o
   1  -1   4      121.16      119.99      4.75 o
   2  -1   4        1.32        0.84      0.20 o
   3  -1   4        0.66        0.56      0.22 o
   4  -1   4        9.96       12.27      2.82 o
   5  -1   4        0.00        0.02      0.55 o
   6  -1   4        2.60        2.49      0.55 o
   7  -1   4       19.35       17.93      2.92 o
  -9   0   4        0.16        0.00      0.43 o
  -8   0   4        1.10        0.74      0.47 o
  -7   0   4        6.05        5.47      1.09 o
  -6   0   4        0.02        0.01      0.29 o
  -5   0   4        3.64        3.26      0.44 o
  -3   0   4       22.70       21.85      1.09 o
  -1   0   4       12.92       17.39      0.54 o
   2   0   4        7.55        8.29      1.06 o
   3   0   4       85.89      115.41      5.03 o
   4   0   4        0.75        0.50      0.43 o
   5   0   4      173.85      212.49     37.11 o
   6   0   4       34.10       39.24      6.26 o
   7   0   4       25.58       26.39      4.28 o
  -8   1   4        9.64        9.24      1.54 o
  -7   1   4        7.56        7.42      1.02 o
  -6   1   4        0.01        0.04      0.29 o
  -5   1   4        3.64        4.10      0.54 o
  -3   1   4       54.01       56.52      1.68 o
  -2   1   4        7.61        8.79      0.61 o
  -1   1   4        6.02        6.53      0.82 o
   0   1   4       13.95       15.81      1.60 o
   1   1   4        9.32        8.68      1.09 o
   2   1   4       97.54      114.48      4.95 o
   3   1   4      194.84      212.05      8.95 o
   4   1   4       19.85       22.59      1.99 o
   5   1   4       22.38       26.44      4.29 o
   6   1   4        5.30        5.53      1.66 o
  -8   2   4        2.37        2.51      0.79 o
  -7   2   4        6.63        5.87      0.67 o
  -6   2   4        6.02        6.12      0.69 o
  -5   2   4       95.01       97.95      3.05 o
  -4   2   4       13.47       13.25      0.76 o
  -3   2   4      170.78      185.95      5.53 o
  -2   2   4        6.78        5.70      0.51 o
  -1   2   4       98.64       96.75      3.17 o
   0   2   4      185.34      182.60      4.35 o
   1   2   4       48.44       46.41      2.18 o
   2   2   4        7.73        7.04      1.31 o
   3   2   4        1.16        0.83      0.59 o
   4   2   4       12.28       13.94      2.58 o
   5   2   4        0.70        0.60      0.49 o
  -8   3   4        1.22        1.37      0.45 o
  -7   3   4       23.43       21.81      1.47 o
  -6   3   4       19.90       21.85      1.12 o
  -5   3   4       51.72       51.27      1.73 o
  -4   3   4        0.33        0.29      0.33 o
  -3   3   4       44.32       42.78      2.00 o
  -2   3   4      131.78      141.83      5.90 o
  -1   3   4       29.70       28.97      2.21 o
   0   3   4        0.62        0.62      0.31 o
   1   3   4        0.50        0.52      0.45 o
   2   3   4        5.76        6.35      1.28 o
   3   3   4        6.31        6.67      1.34 o
   4   3   4       14.83       19.40      3.22 o
  -8   4   4        9.01        9.64      1.20 o
  -7   4   4        0.07        0.27      0.33 o
  -6   4   4        0.08        0.09      0.39 o
  -5   4   4        3.96        4.76      0.69 o
  -4   4   4       87.34       90.51      5.01 o
  -3   4   4       54.61       57.15      2.61 o
  -2   4   4       32.07       28.88      0.98 o
  -1   4   4        0.93        1.30      0.40 o
   0   4   4        6.38        3.81      0.54 o
   1   4   4       10.52       17.13      1.64 o
   2   4   4       17.97       23.93      3.87 o
  -8   5   4        0.17        0.08      0.30 o
  -7   5   4       26.13       26.32      3.10 o
  -6   5   4       21.40       21.43      2.52 o
  -5   5   4       45.03       42.96      4.87 o
  -4   5   4       13.13       11.98      2.27 o
  -3   5   4        1.43        1.31      0.42 o
  -2   5   4        9.20        6.69      1.30 o
  -1   5   4        0.17        0.19      0.39 o
   0   5   4       22.36       21.53      3.44 o
   1   5   4        0.18        0.49      0.45 o
   2   5   4        5.72        4.39      1.32 o
  -7   6   4       24.61       19.77      3.27 o
  -6   6   4        1.16        0.68      0.74 o
  -5   6   4        3.01        3.74      1.14 o
  -4   6   4        0.24        0.20      0.34 o
  -3   6   4        0.95        0.82      0.42 o
  -2   6   4       28.15       28.24      4.52 o
  -1   6   4        0.13        0.90      0.85 o
   0   6   4        8.88        5.85      1.21 o
   1   6   4        2.34        1.71      0.73 o
   1  -9   5        1.21        1.08      0.60 o
   2  -9   5        2.94        3.18      0.96 o
   3  -9   5        0.03        0.12      0.31 o
   4  -9   5        2.92        3.19      0.79 o
   5  -9   5        8.55        8.69      1.51 o
  -3  -8   5        3.72        3.16      0.97 o
  -2  -8   5       25.43       32.74      5.25 o
  -1  -8   5        5.73        5.74      1.68 o
   0  -8   5        9.79        9.24      1.53 o
   1  -8   5        2.65        3.07      0.66 o
   2  -8   5        0.79        0.71      0.36 o
   3  -8   5        0.04        0.03      0.30 o
   4  -8   5        2.12        2.24      0.53 o
   5  -8   5        3.70        2.59      0.71 o
   6  -8   5        0.38        0.26      0.53 o
  -4  -7   5       16.66       18.72      3.10 o
  -3  -7   5        4.63        4.85      1.44 o
  -2  -7   5        6.76        7.36      2.13 o
  -1  -7   5        0.60        0.16      0.55 o
   0  -7   5        5.96        5.95      0.82 o
   1  -7   5        0.47        0.59      0.33 o
   2  -7   5        1.79        1.79      0.34 o
   3  -7   5       11.59        9.14      1.25 o
   4  -7   5        2.54        2.03      0.43 o
   5  -7   5        4.81        5.82      1.20 o
   6  -7   5        2.23        2.56      0.59 o
   7  -7   5        6.48        6.81      1.99 o
  -5  -6   5        0.39        0.66      0.51 o
  -4  -6   5        8.84        7.15      2.08 o
  -3  -6   5       38.41       32.12      2.64 o
  -2  -6   5       13.29       11.61      2.20 o
  -1  -6   5       14.68       12.48      2.86 o
   0  -6   5       44.27       43.82      1.48 o
   1  -6   5        6.44        4.71      0.50 o
   2  -6   5       90.45       82.17      2.12 o
   3  -6   5        4.98        5.12      0.54 o
   4  -6   5       21.14       21.47      1.34 o
   5  -6   5       29.66       31.58      1.92 o
   6  -6   5       12.86       12.16      1.46 o
   7  -6   5       74.71       74.11     11.72 o
   8  -6   5        3.79        3.37      1.04 o
  -5  -5   5       52.13       48.10      7.62 o
  -4  -5   5       79.48       78.26      6.14 o
  -3  -5   5       33.61       29.97      2.51 o
  -2  -5   5      173.76      160.18      4.80 o
  -1  -5   5       14.04       12.48      0.84 o
   0  -5   5      241.90      214.23      8.99 o
   1  -5   5       30.39       31.51      1.09 o
   2  -5   5      148.41      144.79      4.36 o
   3  -5   5        2.57        2.04      0.33 o
   4  -5   5       68.96       69.39      2.10 o
   5  -5   5       97.77       98.91      4.44 o
   6  -5   5        7.29        6.98      1.00 o
   7  -5   5        0.00        0.02      0.30 o
   8  -5   5        0.16        0.06      0.45 o
  -6  -4   5       33.97       34.42      5.49 o
  -5  -4   5       26.94       27.50      2.41 o
  -4  -4   5       60.34       57.49      4.83 o
  -3  -4   5        8.37        8.24      1.47 o
  -2  -4   5       34.55       31.34      1.65 o
  -1  -4   5      153.44      145.72      6.24 o
   0  -4   5       36.87       33.97      1.63 o
   1  -4   5       29.41       28.25      0.91 o
   2  -4   5       40.66       41.46      1.33 o
   3  -4   5       79.45       83.39      3.84 o
   4  -4   5       33.23       41.03      1.91 o
   5  -4   5        6.51        6.54      1.27 o
   6  -4   5        6.29        6.99      0.79 o
   7  -4   5       35.31       34.23      5.51 o
   8  -4   5        4.83        4.95      1.48 o
  -7  -3   5       17.07       17.25      2.83 o
  -6  -3   5        0.59        0.38      0.46 o
  -5  -3   5        1.58        1.02      0.70 o
  -4  -3   5       27.29       31.85      1.72 o
  -3  -3   5       66.76       72.69      3.56 o
  -2  -3   5       37.25       37.90      1.78 o
  -1  -3   5       23.68       20.49      1.02 o
   0  -3   5        0.20        0.44      0.23 o
   1  -3   5      119.38      117.92      2.71 o
   2  -3   5       24.45       19.02      0.91 o
   3  -3   5        4.42        3.86      0.50 o
   4  -3   5        0.03        0.00      0.29 o
   5  -3   5       77.17       74.52      4.09 o
   6  -3   5        6.12        6.28      0.87 o
   7  -3   5       90.91       84.32      9.36 o
  -8  -2   5        0.63        0.89      0.50 o
  -7  -2   5        2.72        2.50      0.81 o
  -6  -2   5       42.29       43.23      3.63 o
  -5  -2   5       23.81       23.25      1.39 o
  -4  -2   5       61.95       69.17      3.35 o
  -3  -2   5       21.06       19.70      1.05 o
  -2  -2   5        0.38        1.24      0.44 o
   0  -2   5       11.50       10.29      0.87 o
   1  -2   5       22.43       19.26      0.92 o
   3  -2   5      106.49      145.24    203.97 o
   4  -2   5        2.69        3.07      0.41 o
   5  -2   5      193.44      165.77     20.45 o
   6  -2   5        1.96        1.54      0.44 o
   7  -2   5       23.96       20.36      3.28 o
  -8  -1   5       14.94       14.17      2.34 o
  -7  -1   5       22.04       20.14      3.46 o
  -6  -1   5       26.41       27.46      2.44 o
  -5  -1   5       27.82       27.57      1.58 o
  -4  -1   5       10.48        9.43      1.66 o
  -3  -1   5        3.84        3.78      0.57 o
  -2  -1   5        2.44        1.88      0.34 o
   2  -1   5        2.16        2.97      0.31 o
   3  -1   5      143.10      130.16      5.24 o
   4  -1   5        0.46        0.45      0.29 o
   5  -1   5       10.78       10.39      1.99 o
   6  -1   5        8.92       11.58      2.01 o
   7  -1   5        2.24        3.34      1.13 o
  -9   0   5        8.96        7.17      2.09 o
  -8   0   5        4.70        4.22      1.26 o
  -7   0   5        4.81        4.41      0.90 o
  -6   0   5       28.16       31.25      1.89 o
  -5   0   5        1.28        1.72      0.53 o
  -4   0   5       50.08       51.21      2.56 o
  -3   0   5       42.68       46.03      2.14 o
  -2   0   5        4.55        4.14      0.38 o
  -1   0   5        1.74        1.66      0.34 o
   0   0   5       25.88       23.27      1.10 o
   1   0   5        1.78        4.91      0.92 o
   2   0   5       34.64       37.04      1.80 o
   3   0   5       56.88       50.73      2.39 o
   4   0   5       89.59      151.60     26.56 o
   5   0   5        6.36        5.64      1.67 o
   6   0   5        4.36        3.28      1.02 o
  -8   1   5        9.33       10.06      1.68 o
  -7   1   5        0.28        0.11      0.38 o
  -6   1   5       50.27       54.51      3.17 o
  -5   1   5        6.50        6.18      1.17 o
  -4   1   5        6.25        6.66      0.84 o
  -3   1   5       25.42       24.46      0.86 o
  -2   1   5       10.57       10.37      1.27 o
  -1   1   5      106.65      131.30      5.61 o
   0   1   5        2.79        1.78      0.47 o
   1   1   5      342.46      316.73     12.88 o
   2   1   5      122.52      110.26      4.79 o
   3   1   5       51.91       51.89      4.17 o
   4   1   5        7.37        6.64      1.34 o
   5   1   5        5.88        3.81      1.16 o
  -8   2   5       10.05       10.95      1.92 o
  -7   2   5       12.46       11.69      1.14 o
  -6   2   5        2.13        2.06      0.34 o
  -5   2   5        1.79        1.77      0.41 o
  -4   2   5        2.89        2.87      0.41 o
  -3   2   5        9.93        9.90      1.23 o
  -2   2   5       45.33       47.57      2.16 o
  -1   2   5      221.33      177.11      7.39 o
   0   2   5       48.07       43.49      1.88 o
   1   2   5       24.54       17.18      1.00 o
   2   2   5        6.72        4.73      0.96 o
   3   2   5        2.12        1.75      0.66 o
   4   2   5        5.47        5.83      1.74 o
  -8   3   5        0.89        0.70      0.48 o
  -7   3   5       18.78       19.07      2.27 o
  -6   3   5        5.04        5.86      0.83 o
  -5   3   5        8.50        9.32      1.03 o
  -4   3   5       65.71       68.67      3.84 o
  -3   3   5       42.18       40.43      2.04 o
  -2   3   5       12.42        9.56      1.68 o
  -1   3   5        0.42        0.06      0.29 o
   0   3   5       15.81       14.98      1.34 o
   1   3   5        0.57        0.46      0.56 o
   2   3   5        2.42        2.17      0.75 o
   3   3   5        1.26        2.15      0.81 o
  -8   4   5        2.08        1.78      0.51 o
  -7   4   5        1.60        1.41      0.43 o
  -6   4   5       42.41       45.44      5.11 o
  -5   4   5       17.60       17.30      1.12 o
  -4   4   5        0.01        0.00      0.54 o
  -3   4   5        0.12        0.05      0.54 o
  -2   4   5        6.36       10.16      1.95 o
  -1   4   5        7.88        7.41      1.42 o
   1   4   5        6.29        5.98      1.75 o
   2   4   5        0.72        0.50      0.46 o
  -7   5   5       15.90       14.79      2.53 o
  -6   5   5        2.19        2.20      0.54 o
  -5   5   5        0.04        0.02      0.42 o
  -4   5   5        0.10        0.41      0.46 o
  -2   5   5       19.03       24.80      3.97 o
  -1   5   5        3.00        2.37      0.73 o
   0   5   5        0.05        0.03      0.42 o
   1   5   5        5.73        6.44      1.88 o
  -3   6   5        0.13        0.30      0.45 o
  -1   6   5        0.03        0.06      0.44 o
   1  -9   6        0.19        0.08      0.43 o
   2  -9   6        3.95        4.06      0.89 o
   3  -9   6       28.96       31.02      3.56 o
   4  -9   6        1.25        1.25      0.56 o
   5  -9   6        4.08        4.40      1.32 o
  -2  -8   6        2.10        2.03      0.73 o
  -1  -8   6        0.33        0.41      0.45 o
   0  -8   6        2.53        2.17      0.73 o
   1  -8   6       16.54       21.67      2.50 o
   2  -8   6        0.00        0.04      0.30 o
   3  -8   6        1.69        2.92      0.66 o
   4  -8   6        5.17        4.96      1.13 o
   5  -8   6        3.03        3.55      0.76 o
  -3  -7   6        0.89        0.87      0.47 o
  -2  -7   6        0.57        0.54      0.54 o
  -1  -7   6        0.88        0.51      0.55 o
   0  -7   6        1.67        1.78      0.41 o
   1  -7   6        9.31        6.01      0.68 o
   2  -7   6        0.37        0.14      0.32 o
   3  -7   6        1.87        2.40      0.45 o
   4  -7   6        9.63       11.17      1.34 o
   5  -7   6        0.28        0.53      0.74 o
   6  -7   6        0.03        0.04      0.44 o
  -3  -6   6        1.87        1.64      0.45 o
  -2  -6   6        0.03        0.12      0.55 o
  -1  -6   6       16.20        9.32      2.29 o
   0  -6   6        1.48        1.10      0.46 o
   1  -6   6       13.23       13.01      0.54 o
   2  -6   6       15.13       15.97      0.80 o
   3  -6   6       32.84       29.24      1.39 o
   4  -6   6        2.58        2.96      0.38 o
   5  -6   6       64.42       63.74     10.06 o
   6  -6   6       16.05       16.02      1.88 o
  -5  -5   6        2.66        2.16      0.91 o
  -4  -5   6       29.55       24.51      2.19 o
  -3  -5   6        4.51        3.57      0.74 o
  -2  -5   6       58.31       57.73      2.87 o
  -1  -5   6       12.72       11.15      1.97 o
   0  -5   6       16.94       14.82      0.89 o
   1  -5   6      108.53       97.29      3.25 o
   2  -5   6       10.41       10.59      1.32 o
   3  -5   6      222.15      213.82      6.34 o
   4  -5   6       17.75       17.56      1.50 o
   5  -5   6        2.25        1.75      0.43 o
   6  -5   6        2.31        2.08      0.75 o
   7  -5   6        0.74        0.10      0.56 o
  -6  -4   6       51.39       45.89      7.39 o
  -5  -4   6        2.04        1.88      0.82 o
  -4  -4   6       82.77       81.58      6.51 o
  -3  -4   6        4.78        3.93      0.78 o
  -2  -4   6       84.86       83.20      3.90 o
  -1  -4   6       21.92       20.61      1.17 o
   0  -4   6       66.06       68.32      3.15 o
   1  -4   6      173.72      160.89      4.81 o
   2  -4   6       24.90       25.39      0.89 o
   3  -4   6        8.07        9.95      1.81 o
   4  -4   6        0.22        0.52      0.55 o
   5  -4   6       35.31       30.54      2.46 o
   7  -4   6        7.82        6.94      2.03 o
  -7  -3   6        0.25        0.51      0.49 o
  -6  -3   6        9.14        8.49      1.50 o
  -5  -3   6       23.40       23.06      2.07 o
  -4  -3   6       12.03       11.45      2.04 o
  -3  -3   6        1.54        1.26      0.60 o
  -2  -3   6       19.84       22.14      1.20 o
  -1  -3   6       71.42       70.82      3.32 o
   0  -3   6       55.70       55.18      1.78 o
   1  -3   6       49.67       46.96      1.47 o
   2  -3   6       20.91       19.94      1.03 o
   3  -3   6      162.51      159.53      6.73 o
   5  -3   6       86.96       91.09      7.09 o
   6  -3   6        3.76       20.98      3.87 o
   7  -3   6        0.03        0.05      0.43 o
  -7  -2   6       14.07       14.30      2.41 o
  -6  -2   6        3.73        3.94      0.92 o
  -5  -2   6        3.74        3.72      0.78 o
  -4  -2   6        0.56        0.59      0.54 o
  -3  -2   6       35.37       36.68      1.95 o
  -2  -2   6       10.13        9.75      1.72 o
  -1  -2   6       32.74       29.18      1.46 o
   0  -2   6        0.59        0.78      0.50 o
   1  -2   6      201.93      164.52      6.88 o
   2  -2   6       14.47       12.61      2.88 o
   3  -2   6      235.76      217.32      9.09 o
   4  -2   6        0.04        0.41      0.77 o
   5  -2   6        7.80        6.85      1.98 o
   6  -2   6        0.77        1.14      0.50 o
  -8  -1   6        7.41        6.99      2.04 o
  -7  -1   6        4.06        3.91      1.18 o
  -6  -1   6        0.09        0.02      0.54 o
  -5  -1   6        4.48        5.46      1.12 o
  -4  -1   6        4.33        4.19      0.81 o
  -3  -1   6       32.42       35.18      1.85 o
  -2  -1   6      106.17      112.80      5.04 o
  -1  -1   6      135.62      123.56      5.51 o
   0  -1   6        9.17        9.15      1.61 o
   1  -1   6      313.07      272.67     11.29 o
   2  -1   6        9.98        8.30      1.49 o
   3  -1   6       38.65       54.35      4.38 o
   4  -1   6        4.50        5.92      1.19 o
   5  -1   6        2.37        1.78      0.73 o
   6  -1   6       13.39       12.24      2.03 o
  -8   0   6        2.56        1.70      0.85 o
  -7   0   6        0.02        0.03      0.43 o
  -6   0   6        0.00        0.09      0.38 o
  -5   0   6       25.31       23.81      2.08 o
  -4   0   6       59.88       66.37      3.29 o
  -3   0   6       33.84       33.58      1.15 o
  -2   0   6        1.72        1.86      0.32 o
  -1   0   6      122.47      122.57      5.59 o
   0   0   6        1.34        2.45      0.54 o
   1   0   6       12.95       15.76      0.95 o
   2   0   6       15.35       33.25      2.17 o
   3   0   6        8.08        9.47      1.84 o
   4   0   6        2.80        2.69      0.84 o
   5   0   6        4.64        4.54      1.35 o
  -8   1   6        7.16        6.55      1.91 o
  -7   1   6        6.22        6.64      1.39 o
  -6   1   6        1.40        1.80      0.35 o
  -5   1   6        0.11        0.04      0.38 o
  -4   1   6        8.68        8.89      1.12 o
  -3   1   6        0.51        0.36      0.34 o
  -2   1   6       34.25       34.48      1.82 o
  -1   1   6       57.11       43.01      2.02 o
   1   1   6        4.07        2.54      0.59 o
   2   1   6        4.20        3.92      0.83 o
   3   1   6        0.19        0.13      0.49 o
   4   1   6        3.43        2.75      0.87 o
  -8   2   6        0.79        0.09      0.54 o
  -7   2   6        1.32        0.98      0.42 o
  -6   2   6        3.82        3.98      0.69 o
  -5   2   6       20.13       20.42      1.27 o
  -4   2   6        6.17        6.88      0.95 o
  -3   2   6      167.56      172.97     30.26 o
  -2   2   6      117.93      123.81      9.55 o
  -1   2   6       33.61       29.60      2.44 o
   0   2   6        4.66        3.25      0.69 o
   1   2   6        7.13       10.50      2.20 o
   2   2   6       13.80       14.69      2.43 o
   3   2   6        8.24        6.40      1.88 o
  -8   3   6        0.12        0.04      0.31 o
  -7   3   6        2.71        2.58      0.63 o
  -6   3   6        3.13        2.63      0.60 o
  -5   3   6       74.97       78.69      8.77 o
  -4   3   6       35.24       37.02      3.07 o
  -3   3   6       10.74        8.91      1.72 o
  -2   3   6        2.61        1.51      0.58 o
  -1   3   6        2.22        1.48      0.59 o
   0   3   6       10.29       10.78      1.79 o
   1   3   6        1.97        2.20      0.77 o
   2   3   6        8.31        7.66      2.24 o
  -7   4   6       17.03       17.82      2.99 o
  -6   4   6        5.73        6.30      1.87 o
  -5   4   6        0.50        0.44      0.46 o
  -3   4   6        1.41        1.32      0.48 o
  -2   4   6        0.55        0.59      0.45 o
  -1   4   6        1.69        1.90      0.73 o
   0   4   6        6.17        5.50      1.62 o
   1   4   6       14.36       22.48      3.68 o
  -1   5   6       17.55       18.61      3.01 o
   1  -9   7       10.96       11.13      1.91 o
   2  -9   7        7.47        8.07      1.24 o
   3  -9   7        0.03        0.01      0.30 o
   4  -9   7        1.34        1.51      0.67 o
  -2  -8   7        1.51        1.15      0.49 o
  -1  -8   7       32.98       32.34      5.15 o
   0  -8   7        2.70        3.20      0.69 o
   1  -8   7       10.56       13.16      1.55 o
   2  -8   7        4.29        3.88      0.84 o
   3  -8   7        8.62        9.78      1.18 o
   4  -8   7        4.57        5.02      1.10 o
  -3  -7   7       10.60       11.15      1.88 o
  -2  -7   7        0.53        0.88      0.55 o
  -1  -7   7        2.97        4.54      1.62 o
   0  -7   7        5.78        4.35      0.91 o
   1  -7   7        7.49        8.61      0.96 o
   2  -7   7        0.67        0.64      0.34 o
   3  -7   7        5.26        6.90      1.42 o
   4  -7   7       15.50       15.49      1.83 o
   5  -7   7        0.15        0.48      0.59 o
  -4  -6   7        1.01        0.99      0.58 o
  -3  -6   7        3.61        2.38      0.78 o
  -2  -6   7        0.19        0.14      0.55 o
  -1  -6   7        3.68        3.48      0.78 o
   0  -6   7       11.54       10.97      2.07 o
   1  -6   7        0.33        1.27      0.47 o
   2  -6   7        0.09        0.26      0.40 o
   3  -6   7        1.33        0.26      0.41 o
   4  -6   7        6.91        6.92      1.99 o
   5  -6   7       12.96       14.98      2.48 o
   6  -6   7        1.57        1.43      0.53 o
  -5  -5   7        4.49        3.50      1.06 o
  -4  -5   7        1.05        0.41      0.73 o
  -3  -5   7       10.01        8.70      1.70 o
  -2  -5   7       12.36       13.08      2.41 o
  -1  -5   7       42.05       31.97      2.72 o
   0  -5   7        8.28        9.18      1.14 o
   1  -5   7       96.45       82.82      4.59 o
   2  -5   7       37.76       41.10      2.32 o
   3  -5   7        0.07        0.22      0.60 o
   4  -5   7        4.39        3.75      0.76 o
   5  -5   7        0.05        0.03      0.42 o
  -6  -4   7       13.65       11.65      2.15 o
  -5  -4   7        6.05        6.65      1.96 o
  -4  -4   7        2.24        2.12      0.69 o
  -3  -4   7       73.27       70.63      5.66 o
  -2  -4   7        0.70        0.54      0.59 o
  -1  -4   7      207.13      193.02      8.27 o
   0  -4   7       34.49       36.91      1.26 o
   1  -4   7        0.49        0.04      0.29 o
   2  -4   7        8.57        6.44      1.16 o
   3  -4   7        0.37        0.68      0.58 o
   4  -4   7       14.09       11.87      2.22 o
   5  -4   7        4.33        5.56      1.63 o
   6  -4   7        0.78        0.60      0.46 o
  -6  -3   7       10.09       10.97      1.93 o
  -5  -3   7       17.48       19.11      3.20 o
  -4  -3   7        8.76        9.41      1.83 o
  -3  -3   7       88.85       83.41      6.72 o
  -2  -3   7       27.86       28.04      1.59 o
  -1  -3   7       25.59       27.74      1.51 o
   0  -3   7        0.17        0.59      0.31 o
   1  -3   7       82.19       73.17      3.23 o
   2  -3   7        0.71        1.13      0.45 o
   3  -3   7       18.96       17.04      1.48 o
   6  -3   7        2.44        2.23      0.74 o
  -7  -2   7        0.43        0.42      0.53 o
  -6  -2   7        2.79        2.66      0.84 o
  -5  -2   7       16.32       18.21      1.97 o
  -4  -2   7       16.64       15.65      1.51 o
  -3  -2   7       67.59       71.88      3.56 o
  -2  -2   7        6.33        6.93      1.31 o
  -1  -2   7      226.36      221.24      9.31 o
   0  -2   7       36.38       37.33      2.05 o
   1  -2   7      151.36      136.47      5.84 o
   2  -2   7        9.51       15.06      1.39 o
   4  -2   7        2.47        2.05      0.75 o
   5  -2   7       12.24       14.86      2.50 o
   6  -2   7        0.04        0.20      0.51 o
  -7  -1   7        1.84        1.58      0.83 o
  -6  -1   7        0.44        0.35      0.47 o
  -5  -1   7       47.16       47.03      3.88 o
  -4  -1   7        5.74        5.71      1.17 o
  -3  -1   7      164.09      174.30      7.77 o
  -2  -1   7        5.48        6.05      1.16 o
  -1  -1   7      220.10      207.63      8.96 o
   0  -1   7        0.16        0.03      0.42 o
   1  -1   7        1.27        1.54      0.51 o
   3  -1   7       12.09       13.96      2.56 o
   4  -1   7       16.77       25.19      4.11 o
   5  -1   7        0.00        0.05      0.44 o
  -8   0   7        0.55        0.69      0.62 o
  -7   0   7       21.61       19.02      3.16 o
  -6   0   7       27.92       34.39      5.65 o
  -5   0   7       61.03       54.68      4.50 o
  -4   0   7        3.48        3.23      0.48 o
  -3   0   7      142.45      148.25     25.99 o
  -2   0   7        8.87        7.63      1.40 o
  -1   0   7       12.72       12.77      0.93 o
   0   0   7       11.97       13.42      2.42 o
   1   0   7        0.56        0.38      0.56 o
   2   0   7       45.24       52.98      4.25 o
   3   0   7        2.52        3.96      1.25 o
   4   0   7       25.20       31.12      5.02 o
  -8   1   7        8.62        8.07      1.43 o
  -7   1   7        8.65        7.71      1.15 o
  -6   1   7        0.22        0.18      0.31 o
  -5   1   7       27.29       31.74      2.78 o
  -4   1   7        0.18        0.24      0.56 o
  -3   1   7        0.30        1.17      0.61 o
  -2   1   7        7.78        6.14      1.23 o
  -1   1   7        6.09        6.31      1.24 o
   0   1   7       10.27       12.16      2.33 o
   2   1   7        5.59        6.79      2.02 o
   3   1   7        0.33        0.81      0.54 o
  -7   2   7        0.10        0.10      0.44 o
  -6   2   7        7.02        7.47      2.16 o
  -5   2   7       23.77       23.63      3.86 o
  -4   2   7       52.28       60.23      4.96 o
  -3   2   7        0.75        0.23      0.57 o
  -2   2   7        0.34        0.20      0.57 o
  -1   2   7        0.02        0.24      0.55 o
   0   2   7        1.84        1.36      0.50 o
   1   2   7        3.42        3.04      0.95 o
   2   2   7       48.03       75.22     11.91 o
  -7   3   7       33.80       34.38      5.54 o
  -6   3   7       35.40       41.22      6.58 o
  -4   3   7        0.85        0.42      0.56 o
  -3   3   7        2.49        1.48      0.54 o
  -2   3   7        6.86        7.64      2.21 o
  -1   3   7        5.08        4.88      1.46 o
   0   3   7        2.60        2.65      0.82 o
   1   3   7        3.46        3.26      1.03 o
  -2   4   7        3.28        3.10      0.95 o
  -1   4   7        7.15        9.61      1.67 o
   1  -9   8        9.11        9.66      1.68 o
   2  -9   8        7.22        8.80      1.07 o
  -2  -8   8        3.93        3.06      0.94 o
  -1  -8   8        0.01        0.00      0.42 o
   0  -8   8        3.54        4.17      0.88 o
   1  -8   8        0.53        0.54      0.49 o
   2  -8   8        5.47        7.18      2.09 o
   3  -8   8        0.24        0.27      0.51 o
  -3  -7   8        5.53        5.57      1.74 o
  -2  -7   8        4.01        3.31      1.14 o
  -1  -7   8        9.21        9.10      1.57 o
   0  -7   8        5.64        6.30      1.06 o
   1  -7   8        0.10        0.13      0.30 o
   2  -7   8       25.07       22.80      3.66 o
   3  -7   8        7.39        8.55      1.48 o
   4  -7   8        0.34        0.69      0.47 o
  -3  -6   8        6.25        5.87      1.73 o
  -2  -6   8        1.06        1.06      0.61 o
  -1  -6   8        3.36        4.38      1.30 o
   0  -6   8       24.21       22.62      1.76 o
   1  -6   8        0.87        2.08      0.91 o
   2  -6   8        2.64        2.75      0.84 o
   3  -6   8       16.72       17.05      2.81 o
  -4  -5   8        2.46        2.12      1.16 o
  -3  -5   8        0.21        0.06      0.43 o
  -2  -5   8        0.43        0.28      0.61 o
  -1  -5   8        1.06        0.32      0.56 o
   0  -5   8        3.35        4.05      0.84 o
   1  -5   8       27.71       30.85      2.65 o
   2  -5   8       10.05        9.63      1.85 o
   3  -5   8        6.16        6.40      1.86 o
   4  -5   8        7.24        8.10      1.39 o
   5  -5   8        0.02        0.00      0.42 o
  -5  -4   8       17.77       15.65      2.66 o
  -4  -4   8        2.03        2.66      0.87 o
  -3  -4   8       48.13       39.27      3.32 o
  -2  -4   8       22.93       25.75      2.29 o
  -1  -4   8        1.02        2.13      0.90 o
   0  -4   8        9.60        9.15      1.76 o
   1  -4   8        2.52        2.12      0.61 o
   2  -4   8       14.71       15.77      1.56 o
   4  -4   8        0.01        0.03      0.42 o
   5  -4   8        0.81        0.40      0.45 o
   6  -4   8        0.89        0.78      0.50 o
  -6  -3   8        0.15        0.27      0.46 o
  -5  -3   8       58.24       59.80      9.56 o
  -4  -3   8       21.02       21.32      3.50 o
  -3  -3   8        0.44        0.36      0.72 o
  -2  -3   8        3.92        3.45      0.73 o
  -1  -3   8        0.00        0.02      0.54 o
   0  -3   8       10.16       10.07      1.97 o
   1  -3   8       14.91       16.05      1.49 o
   2  -3   8        1.31        1.27      1.02 o
   3  -3   8       16.83       12.03      1.98 o
   4  -3   8        0.62        0.93      0.51 o
   5  -3   8        0.43        0.68      0.48 o
  -6  -2   8       11.57       11.73      2.02 o
  -5  -2   8       17.32       17.27      2.85 o
  -4  -2   8        0.17        0.22      0.55 o
  -3  -2   8       42.56       44.44      3.79 o
  -2  -2   8        2.04        2.09      0.65 o
  -1  -2   8       10.70        8.77      1.71 o
   0  -2   8        1.01        1.79      0.84 o
   1  -2   8       14.54       12.50      2.31 o
   2  -2   8        3.35        3.00      0.66 o
   3  -2   8        1.51        1.17      0.52 o
   4  -2   8        2.12        2.49      0.78 o
  -6  -1   8        0.00        0.10      0.47 o
  -5  -1   8       82.39       87.49     13.84 o
  -4  -1   8        8.73        9.57      1.88 o
  -3  -1   8       67.89       73.33      6.02 o
  -2  -1   8        3.09        3.51      0.84 o
  -1  -1   8        5.54        4.46      0.93 o
   0  -1   8        1.14        0.83      0.59 o
   1  -1   8       16.97       15.53      1.40 o
   2  -1   8        0.34        0.53      0.47 o
   3  -1   8        2.29        2.78      0.87 o
  -7   0   8       47.83       45.33      7.25 o
  -6   0   8        0.09        0.13      0.44 o
  -5   0   8       64.94       66.05     10.52 o
  -4   0   8        1.05        1.08      0.81 o
  -3   0   8        0.23        0.40      0.59 o
  -2   0   8        5.19        6.29      1.28 o
  -1   0   8       13.23       13.54      2.53 o
   0   0   8       25.17       27.09      2.28 o
   1   0   8        0.69        0.95      0.52 o
   2   0   8       25.57       30.59      4.91 o
  -7   1   8       25.15       21.96      3.59 o
  -6   1   8        2.75        2.50      0.82 o
  -5   1   8        0.18        0.00      0.43 o
  -4   1   8        3.91        5.14      1.62 o
  -3   1   8        0.00        0.10      0.45 o
  -2   1   8       34.28       37.44      6.12 o
  -1   1   8        0.97        0.96      0.57 o
   0   1   8       15.13       14.71      2.42 o
   1   1   8        1.68        2.89      0.92 o
  -5   2   8        1.05        0.73      0.85 o
  -4   2   8        6.46        8.17      1.43 o
  -3   2   8        3.47        4.31      1.29 o
  -2   2   8        0.85        0.40      0.58 o
  -1   2   8        0.00        0.00      0.43 o
   0   2   8       81.97      125.05     19.66 o
  -4   3   8        0.03        0.07      0.43 o
  -3   3   8        0.34        0.14      0.43 o
  -2   3   8       48.16       50.05      8.02 o
  -1   3   8        0.00        0.01      0.43 o
  -1  -8   9        0.35        0.17      0.46 o
   0  -8   9       10.77       12.07      2.74 o
   1  -8   9        0.75        1.15      0.49 o
   2  -8   9        1.12        1.54      0.50 o
  -2  -7   9        4.48        4.55      1.36 o
  -1  -7   9        0.30        0.41      0.54 o
   0  -7   9        2.66        2.40      0.76 o
   1  -7   9       27.07       29.90      4.80 o
   2  -7   9       14.29       17.53      2.86 o
  -3  -6   9        0.07        0.10      0.44 o
  -2  -6   9       13.69       14.09      2.40 o
  -1  -6   9        5.62        5.54      1.63 o
   0  -6   9        0.08        0.25      0.49 o
   1  -6   9        1.32        2.45      0.98 o
   2  -6   9        0.02        0.02      0.42 o
   3  -6   9        0.25        0.35      0.49 o
  -3  -5   9        0.06        0.31      0.51 o
  -2  -5   9        1.85        1.57      0.54 o
  -1  -5   9       16.39       18.10      3.01 o
   0  -5   9       13.76       16.51      2.74 o
   1  -5   9        8.96        8.64      1.58 o
   2  -5   9       10.67       13.47      2.26 o
   3  -5   9        6.39        7.09      2.09 o
   4  -5   9        0.16        0.07      0.44 o
  -4  -4   9        0.34        0.21      0.46 o
  -3  -4   9       13.70       14.28      2.41 o
  -2  -4   9       15.06       19.76      3.29 o
  -1  -4   9        2.47        2.51      0.86 o
   0  -4   9       10.05       13.63      2.36 o
   1  -4   9        0.12        0.17      0.43 o
   2  -4   9        1.67        1.37      0.66 o
   3  -4   9       21.77       24.31      3.96 o
   4  -4   9        0.87        0.65      0.75 o
  -5  -3   9        0.99        1.24      0.97 o
  -4  -3   9        5.50        5.22      1.56 o
  -3  -3   9        2.29        2.72      1.45 o
  -2  -3   9        7.53        8.48      1.47 o
  -1  -3   9       16.74       18.52      3.06 o
   0  -3   9        0.04        0.11      0.43 o
   1  -3   9        0.57        0.11      0.42 o
   2  -3   9        1.30        1.06      0.94 o
   3  -3   9       11.37       11.95      2.01 o
  -5  -2   9        0.01        0.08      0.43 o
  -4  -2   9        0.65        0.74      0.64 o
  -3  -2   9        9.21       11.84      2.01 o
  -2  -2   9        0.12        0.00      0.43 o
  -1  -2   9       13.23        9.87      1.68 o
   0  -2   9        0.37        0.36      0.48 o
   1  -2   9        4.45        5.54      1.65 o
   2  -2   9        0.19        0.41      0.47 o
   3  -2   9       61.63       62.22      9.83 o
  -5  -1   9        1.54        1.16      0.65 o
  -4  -1   9        0.34        0.32      0.50 o
  -3  -1   9        9.24        8.13      1.43 o
  -2  -1   9        0.74        0.57      0.60 o
  -1  -1   9        0.01        0.21      0.46 o
   0  -1   9        0.02        0.01      0.42 o
   1  -1   9       40.20       51.52      8.17 o
   2  -1   9       12.07       13.37      2.24 o
  -5   0   9        3.09        3.10      1.05 o
  -4   0   9        0.02        0.03      0.44 o
  -3   0   9        4.96        5.04      1.54 o
  -2   0   9        2.41        2.53      1.11 o
  -1   0   9        2.24        2.54      0.80 o
   0   0   9       10.81       14.64      2.52 o
  -5   1   9        2.54        3.15      1.00 o
  -4   1   9       11.69       12.78      2.17 o
  -3   1   9        0.30        0.34      0.52 o
  -2   1   9        9.16        9.63      1.65 o
  -1   1   9        9.12       10.72      1.83 o
  -5   2   9        0.16        0.12      0.44 o
  -4   2   9        1.61        1.18      0.82 o
  -3   2   9        1.47        1.60      0.98 o
   0  -7  10       26.48       27.22      4.40 o
   1  -7  10       20.28       22.23      3.60 o
  -1  -6  10       15.55       18.99      3.18 o
   0  -6  10       16.33       22.32      3.66 o
   1  -6  10        9.12       10.84      1.87 o
   2  -6  10        0.00        0.03      0.42 o
   3  -6  10        9.10        8.34      1.46 o
  -2  -5  10        0.00        0.04      0.42 o
  -1  -5  10        0.12        0.24      0.47 o
   0  -5  10        3.76        4.73      1.45 o
   1  -5  10        0.09        0.22      0.44 o
   2  -5  10        0.19        0.20      0.46 o
  -2  -4  10        9.71       12.96      2.20 o
  -1  -4  10        7.49        8.53      1.50 o
   0  -4  10        0.05        0.17      0.43 o
   1  -4  10       54.81       64.80     10.33 o
   2  -4  10        2.06        2.91      1.36 o
  -3  -3  10        0.36        0.38      0.55 o
  -2  -3  10        0.09        0.09      0.43 o
  -1  -3  10       25.29       29.84      5.04 o
   0  -3  10        0.35        0.18      0.45 o
   1  -3  10       29.22       27.50      4.54 o
  -3  -2  10        0.32        0.75      0.68 o
  -2  -2  10        0.47        0.56      0.63 o
  -1  -2  10       18.16       18.39      3.07 o
   0  -2  10        0.14        0.23      0.47 o
  -2  -1  10        0.28        0.26      0.45 o
 
